# Supplementary material for: Disrupted resting-state brain functional network in methamphetamine abusers: A brain source space study by EEG
Source: PLoS One. 2019 Dec 11;14(12):e0226249. doi: 10.1371/journal.pone.0226249 (PMC6906079; doi:10.1371/journal.pone.0226249)
Supplement: S1 Table — (XLSX) [file pone.0226249.s001.xlsx]

## Sheet: Sheet1
MNI Coordinates			AAL Region	Abb.
-38	-7	47	Precentral_L	PreCG.L
40	-10	47	Precentral_R	PreCG.R
-20	29	38	Frontal_Sup_L	SFGdor.L
22	26	35	Frontal_Sup_R	SFGdor.R
-20	38	-13	Frontal_Sup_Orb_L	ORBsup.L
19	41	-13	Frontal_Sup_Orb_R	ORBsup.R
-38	26	32	Frontal_Mid_L	MFG.L
37	26	32	Frontal_Mid_R	MFG.R
-32	47	-13	Frontal_Mid_Orb_L	ORBmid.L
34	47	-13	Frontal_Mid_Orb_R	ORBmid.R
-50	14	17	Frontal_Inf_Oper_L	IFGoperc.L
46	11	17	Frontal_Inf_Oper_R	IFGoperc.R
-47	29	14	Frontal_Inf_Tri_L	IFGtriang.L
46	32	14	Frontal_Inf_Tri_R	IFGtriang.R
-35	29	-16	Frontal_Inf_Orb_L	ORBinf.L
37	32	-13	Frontal_Inf_Orb_R	ORBinf.R
-47	-10	11	Rolandic_Oper_L	ROL.L
52	-10	11	Rolandic_Oper_R	ROL.R
-8	2	59	Supp_Motor_Area_L	SMA.L
7	-1	62	Supp_Motor_Area_R	SMA.R
-11	14	-13	Olfactory_L	OLF.L
10	20	-10	Olfactory_R	OLF.R
-8	44	32	Frontal_Sup_Medial_L	SFGmed.L
10	44	32	Frontal_Sup_Medial_R	SFGmed.R
-8	47	-7	Frontal_Med_Orb_L	ORBsupmed.L
7	47	-10	Frontal_Med_Orb_R	ORBsupmed.R
-8	38	-19	Rectus_L	REC.L
10	38	-19	Rectus_R	REC.R
-38	-1	2	Insula_L	INS.L
40	2	2	Insula_R	INS.R
-5	32	14	Cingulum_Ant_L	ACG.L
7	32	11	Cingulum_Ant_R	ACG.R
-8	-13	41	Cingulum_Mid_L	DCG.L
7	-7	41	Cingulum_Mid_R	DCG.R
-8	-46	23	Cingulum_Post_L	PCG.L
10	-40	14	Cingulum_Post_R	PCG.R
-26	-22	-10	Hippocampus_L	HIP.L
25	-22	-10	Hippocampus_R	HIP.R
-23	-19	-22	ParaHippocampal_L	PHG.L
22	-13	-19	ParaHippocampal_R	PHG.R
-23	-4	-22	Amygdala_L	AMYG.L
25	-1	-22	Amygdala_R	AMYG.R
-11	-76	8	Calcarine_L	CAL.L
16	-76	5	Calcarine_R	CAL.R
-8	-79	26	Cuneus_L	CUN.L
13	-79	26	Cuneus_R	CUN.R
-17	-67	-4	Lingual_L	LING.L
22	-67	-7	Lingual_R	LING.R
-17	-82	23	Occipital_Sup_L	SOG.L
25	-82	23	Occipital_Sup_R	SOG.R
-32	-82	17	Occipital_Mid_L	MOG.L
40	-82	20	Occipital_Mid_R	MOG.R
-35	-79	-10	Occipital_Inf_L	IOG.L
37	-82	-10	Occipital_Inf_R	IOG.R
-32	-40	-25	Fusiform_L	FFG.L
34	-37	-25	Fusiform_R	FFG.R
-41	-25	47	Postcentral_L	PoCG.L
40	-25	47	Postcentral_R	PoCG.R
-26	-61	59	Parietal_Sup_L	SPG.L
31	-58	62	Parietal_Sup_R	SPG.R
-41	-52	47	Parietal_Inf_L	IPL.L
43	-49	47	Parietal_Inf_R	IPL.R
-56	-37	29	SupraMarginal_L	SMG.L
49	-31	35	SupraMarginal_R	SMG.R
-44	-64	38	Angular_L	ANG.L
43	-64	38	Angular_R	ANG.R
-14	-61	41	Precuneus_L	PCUN.L
13	-61	38	Precuneus_R	PCUN.R
-11	-25	65	Paracentral_Lobule_L	PCL.L
7	-31	65	Paracentral_Lobule_R	PCL.R
-11	2	8	Caudate_L	CAU.L
10	2	8	Caudate_R	CAU.R
-23	-1	5	Putamen_L	PUT.L
25	2	2	Putamen_R	PUT.R
-17	-4	-1	Pallidum_L	PAL.L
19	-1	-1	Pallidum_R	PAL.R
-14	-22	8	Thalamus_L	THA.L
10	-22	8	Thalamus_R	THA.R
-50	-16	8	Heschl_L	HES.L
49	-13	8	Heschl_R	HES.R
-53	-25	2	Temporal_Sup_L	STG.L
55	-28	2	Temporal_Sup_R	STG.R
-41	14	-19	Temporal_Pole_Sup_L	TPOsup.L
46	14	-16	Temporal_Pole_Sup_R	TPOsup.R
-56	-34	-7	Temporal_Mid_L	MTG.L
55	-34	-4	Temporal_Mid_R	MTG.R
-38	14	-34	Temporal_Pole_Mid_L	TPOmid.L
43	14	-31	Temporal_Pole_Mid_R	TPOmid.R
-50	-28	-25	Temporal_Inf_L	ITG.L
49	-31	-25	Temporal_Inf_R	ITG.R
