# Supplementary material for: Disrupted resting-state brain functional network in methamphetamine abusers: A brain source space study by EEG
Source: PLoS One. 2019 Dec 11;14(12):e0226249. doi: 10.1371/journal.pone.0226249 (PMC6906079; doi:10.1371/journal.pone.0226249)
Supplement: S2 Table — (XLSX) [file pone.0226249.s002.xlsx]

## Sheet: Sheet1
Subject	Group	NS_delta	NS_theta	NS_alpha	NS_beta	NS_gamma	CC_delta	CC_theta	CC_alpha	CC_beta	CC_gamma	CP_delta	CP_theta	CP_alpha	CP_beta	CP_gamma	SWI_delta	SWI_theta	SWI_alpha	SWI_beta	SWI_gamma	Stress	Anxiety	Depression	AttentionImpulsivity	MotorImpulsivity	NonPlanning	Age	TotalDASS
1	1	7.45404	5.20719	4.49346	3.53016	4.38931	0.167113	0.136649	0.192284	0.108184	0.119681	6.4754	9.17199	10.5585	13.3142	10.7811	0.0258073	0.0148985	0.0182113	0.00812542	0.011101	6	6	8	26	23	25	36	20
2	1	5.08144	4.30583	5.30236	2.52468	2.63139	0.178763	0.186767	0.20976	0.175021	0.201416	9.3079	10.9219	9.44638	19.1828	18.3601	0.0192055	0.0171002	0.0222053	0.00912382	0.0109703	14	10	6	8	11	17	27	30
3	1	7.81553	6.79733	7.0945	5.20363	4.63217	0.182951	0.184218	0.206127	0.0807886	0.0640502	6.05922	6.76819	6.79719	8.89628	10.2686	0.0301938	0.0272183	0.0303253	0.00908116	0.00623747	24	12	30	11	18	20	34	66
4	1	5.05495	4.79598	5.64389	2.61441	2.79222	0.171815	0.193914	0.212473	0.160024	0.0866401	9.26289	9.9422	8.83715	17.7495	16.3429	0.0185487	0.0195042	0.0240431	0.00901569	0.0053014	34	22	32	8		16	22	88
5	1	6.53496	5.48627	7.2364	2.64824	3.16562	0.19676	0.223199	0.232796	0.0937376	0.0590909	7.30275	8.58436	7.08582	17.887	14.5401	0.0269433	0.0260006	0.0328537	0.00524055	0.004064	6	2	14	9		18	28	22
6	1	5.13081	4.28155	3.52351	2.57653	2.27647	0.19275	0.175286	0.15841	0.158831	0.153003	9.22415	11.0545	13.5544	18.0216	20.634	0.0208963	0.0158565	0.011687	0.00881338	0.00741509	16	6		13	18	16	38	38
7	1	5.43423	5.45425	4.94252	2.89802	2.74138	0.16988	0.190508	0.127345	0.169108	0.0914805	8.69627	8.80654	9.79265	16.1202	16.7589	0.0195348	0.0216325	0.0130041	0.0104905	0.00545864	8	6	2	9	9	10	31	16
8	1	5.29024	4.27053	4.17476	2.29428	2.66269	0.177804	0.205675	0.163932	0.121851	0.131661	8.95063	10.9376	11.2233	20.0997	18.0864	0.019865	0.0188043	0.0146064	0.00606231	0.00727956	12	6	6	4	4	14	22	24
9	1	5.22982	4.9831	8.7054	3.92117	2.44385	0.180411	0.16514	0.23987	0.159657	0.100882	9.06786	9.48183	5.98452	12.4456	19.3869	0.0198957	0.0174165	0.0400817	0.0128284	0.00520363	34	28	38	13	16	18	22	100
10	1	6.54108	5.48381	6.31985	2.55904	2.69867	0.188043	0.156155	0.18355	0.156655	0.0837131	7.58569	8.71462	8.22874	18.4989	16.9441	0.0247892	0.0179187	0.0223059	0.00846832	0.00494056	20	24		16	24	17	24	38
11	1	5.3414	4.65916	3.79312	2.22342	2.29893	0.191595	0.190877	0.127263	0.0905465	0.140337	8.86411	10.0688	12.5027	21.0906	20.315	0.0216147	0.0189573	0.0101788	0.00429322	0.00690807		14	10	16	17	17	42	38
12	1	6.2639	5.70494	4.72725	2.55535	2.73333	0.190056	0.173708	0.167334	0.160402	0.0897624	7.8185	8.50353	10.5382	18.0818	17.6543	0.0243085	0.0204277	0.0158788	0.00887095	0.00508444	10	12	4	10	9	12	31	26
13	1	5.60205	4.61683	11.0008	2.86142	3.26241	0.237963	0.200686	0.265165	0.0921869	0.0687523	8.64106	10.1629	5.03347	16.7973	14.94	0.0275386	0.0197469	0.0526805	0.00548821	0.0046019	12	8	16	10	22	20	36	36
14	1	5.63364	5.04752	4.49101	2.88962	3.09322	0.209245	0.155645	0.136401	0.139482	0.127936	8.54089	9.59778	10.8403	16.3627	15.1485	0.0244992	0.0162167	0.0125827	0.00852437	0.0084455	14	0	10	8	7	22	35	24
15	1	6.13034	4.97771	3.64769	2.73687	2.92804	0.17704	0.151802	0.183646	0.111398	0.0714006	7.83765	9.53151	12.7866	17.1953	15.6669	0.0225884	0.0159264	0.0143624	0.00647841	0.00455742	38	14	24	17	17	15	35	76
16	1	5.18125	4.46436	4.20711	2.49252	2.55323	0.175929	0.203355	0.200227	0.139748	0.151468	9.09822	10.5423	11.1895	19.1952	18.4912	0.0193366	0.0192894	0.0178942	0.00728034	0.00819138	24	8	20	15	15	21	24	52
17	1	5.16181	4.47751	6.3673	2.67329	2.73255	0.209104	0.188586	0.162978	0.108176	0.106101	9.17093	10.6592	8.21721	18.1005	17.2688	0.0228007	0.0176922	0.0198338	0.0059764	0.00614406	4	8	16	10	12	18	31	28
18	1	5.21196	4.72744	3.59792	3.35662	2.43474	0.199963	0.189856	0.184387	0.142075	0.112372	9.04782	9.97588	13.0272	14.0382	19.0304	0.0221007	0.0190315	0.0141541	0.0101206	0.00590487	12	10	18	16	19	16	32	40
19	1	5.40428	4.60234	5.46142	2.59334	2.73266	0.190435	0.192667	0.206423	0.107757	0.0919454	8.78859	10.3599	9.2351	18.1747	17.2555	0.0216684	0.0185974	0.022352	0.00592895	0.00532848	20	16	10	16	21	22	28	46
20	1	5.06156	4.07535	3.37962	2.43935	2.52362	0.167168	0.178751	0.187503	0.0623019	0.0620512	9.23866	11.5349	14.0697	19.4982	18.2919	0.0180944	0.0154965	0.0133267	0.00319526	0.00339228	22	14	12	11	14	13	26	48
21	1	5.39545	4.6841	6.84269	2.36458	2.62062	0.168792	0.197951	0.197429	0.11318	0.115067	8.78774	10.2696	7.64426	19.9114	18.1986	0.0192077	0.0192754	0.025827	0.00568418	0.00632288	26	16	22	8	5	17	32	64
22	1	6.72361	5.68308	6.31317	2.8378	2.222	0.208103	0.195364	0.141254	0.0813945	0.204308	7.22884	8.64408	8.02686	16.5894	21.3022	0.0287879	0.0226009	0.0175976	0.0049064	0.00959095	18	18	18	12	11	19	41	54
23	1	5.7887	5.32437	4.71986	3.99338	2.71984	0.161254	0.205863	0.153498	0.1594	0.121424	8.15565	9.16311	10.119	12.1137	17.0738	0.019772	0.0224665	0.0151693	0.0131587	0.00711172	42		36	18	27	12	34	38
24	1	8.10451	4.57649	3.2604	2.17279	2.33354	0.178143	0.149153	0.158294	0.127167	0.133846	6.10784	10.2277	14.3645	21.1934	19.816	0.0291662	0.0145833	0.0110198	0.00600034	0.00675442	32	20	28	8	14	11	22	80
25	1	5.29932	3.99897	4.02931	3.6628	2.90548	0.169461	0.138954	0.135109	0.158468	0.137711	8.90291	11.6608	11.7635	13.2663	16.8066	0.0190344	0.0119163	0.0114854	0.0119451	0.00819387	20	2	24	9	15	18	28	46
26	1	6.08179	4.66521	5.53559	2.51597	2.63105	0.174569	0.190425	0.158511	0.199864	0.131228	8.00726	10.1232	9.27092	18.7461	17.8403	0.0218013	0.0188109	0.0170977	0.0106617	0.00735567	10	4	10	11	13	12	36	24
27	1	5.37467	4.24251	4.47625	2.47591	2.2555	0.181291	0.174557	0.156785	0.168812	0.177985	8.89763	11.1519	10.8126	19.1608	21.4777	0.0203752	0.0156528	0.0145003	0.00881025	0.00828699				20	19		34	38
28	1	9.61211	6.88308	4.99308	3.09236	2.99314	0.148148	0.133048	0.0907277	0.0769737	0.0942142	5.53194	7.15175	9.24267	14.6291	15.568	0.0267806	0.0186035	0.00981617	0.0052617	0.0060518				15	23	20	33	38
29	1	4.7363	4.94608	3.73734	2.49679	2.6683	0.157455	0.168048	0.196163	0.118059	0.0887234	9.81496	9.54055	12.9609	18.7802	17.7269	0.0160424	0.0176141	0.015135	0.00628632	0.005005	28	22	30	19	20	20	45	80
30	1	6.11285	5.94959	3.97581	2.23037	2.73593	0.175017	0.203995	0.152041	0.173239	0.156005	7.66193	7.98019	11.9257	20.8016	17.2318	0.0228424	0.0255627	0.012749	0.00832815	0.00905328	36	20	34	16	17	24	24	90
31	1	5.38408	8.2835	5.40722	2.55366	2.49709	0.189982	0.198821	0.162934	0.141925	0.176084	8.79745	6.1558	8.65368	18.3277	18.95	0.0215951	0.0322981	0.0188283	0.00774375	0.00929205	22	4	24	10	18	16	20	50
32	1	6.13536	5.04448	6.33439	2.92015	3.86474	0.199575	0.193389	0.193526	0.146735	0.0961341	7.701	9.60672	8.36041	15.5167	12.0973	0.0259155	0.0201306	0.0231479	0.00945662	0.00794675	22	12	12	5	8	16	20	46
33	1	5.33915	5.17436	7.0304	2.83781	2.96024	0.164314	0.204747	0.208346	0.1587	0.166388	8.95679	9.47376	7.43035	16.8953	16.0547	0.0183452	0.021612	0.0280398	0.00939314	0.0103638	4	16	18	17	26	26	25	38
34	1	6.0525	4.2231	4.18263	2.70648	3.0597	0.153207	0.183296	0.1362	0.119022	0.116415	7.80913	11.2118	11.0267	17.4289	15.456	0.019619	0.0163485	0.0123519	0.00682902	0.00753206				10		15	36	38
35	1	4.57025	4.3502	5.34705	2.57295	3.00114	0.194866	0.181329	0.196024	0.109667	0.0942845	10.0925	10.7749	9.46147	18.0867	15.3666	0.019308	0.0168288	0.0207182	0.0060634	0.00613569				5	11	18	32	38
36	1	5.91773	4.39368	5.23609	2.94878	3.508	0.208837	0.182814	0.160176	0.0759828	0.0653908	8.0874	10.7717	9.24965	15.8909	13.1969	0.0258225	0.0169717	0.017317	0.00478152	0.00495503				7	5	26	34	38
37	2	5.0797	4.39331	3.91348	2.91309	3.13012	0.216037	0.154518	0.167564	0.0530955	0.0438279	9.36625	10.4418	11.891	15.9939	15.8225	0.0230655	0.0147981	0.0140917	0.00331973	0.00276998	6	0	16				25	22
38	2	6.01925	4.46746	7.03141	2.63741	2.3329	0.171333	0.188376	0.185257	0.146454	0.180946	7.84267	10.737	7.23981	17.9329	20.1375	0.0218462	0.0175445	0.0255886	0.00816676	0.00898553		16	30				27	38
39	2	5.09972	5.2275	7.35195	2.79887	2.81765	0.178399	0.17534	0.16582	0.135358	0.0930115	9.28586	9.22291	6.8294	16.6949	16.7818	0.0192119	0.0190113	0.0242803	0.00810777	0.00554242	6	8	14				28	28
40	2	4.97707	4.45046	4.63017	2.76967	3.04093	0.170783	0.183745	0.147921	0.0424227	0.0459002	9.35159	10.598	10.1751	15.9987	15.6035	0.0182625	0.0173376	0.0145375	0.00265164	0.00294166	8	8	16				29	32
41	2	6.30852	5.47408	6.26446	2.57778	2.53776	0.155699	0.155341	0.236242	0.0722715	0.0525221	7.5632	8.6021	8.16002	18.1292	18.1172	0.0205863	0.0180585	0.0289511	0.00398647	0.00289902	14	24	32				32	70
42	2	5.2953	4.62304	3.48051	2.27937	2.57008	0.171335	0.191534	0.203634	0.15062	0.119517	8.93923	10.3031	13.5825	20.2639	18.0391	0.0191666	0.0185899	0.0149924	0.00743296	0.00662543	6	4	16				31	26
43	2	5.37008	5.06676	5.32804	3.74288	2.33548	0.187412	0.169064	0.168052	0.1549	0.196609	8.88559	9.38571	9.01837	13.0691	20.0832	0.0210917	0.0180129	0.0186345	0.0118524	0.00978972	6	4	10				35	20
44	2	5.11782	4.23674	4.82529	2.70721	2.16516	0.176142	0.170557	0.182505	0.165886	0.12676	9.09102	11.1944	10.0927	17.6005	21.3819	0.0193754	0.015236	0.0180829	0.0094251	0.00592838	2	2	4				33	8
45	2	5.09009	4.37397	3.86457	2.76883	2.57741	0.15829	0.196234	0.153667	0.163499	0.115313	8.97567	10.8376	12.1713	16.8884	18.0873	0.0176354	0.0181068	0.0126253	0.00968119	0.00637537							34	38
46	2	5.01707	5.49003	7.22795	2.80944	2.35303	0.161474	0.173611	0.226122	0.158754	0.116672	9.24542	8.75595	7.19061	16.6259	20.0522	0.0174653	0.0198278	0.0314468	0.00954858	0.00581843	6	4	10				37	20
47	2	5.4959	4.52405	6.33408	3.41773	2.40714	0.165029	0.208922	0.21384	0.165579	0.134384	8.62985	10.4359	8.09691	14.2421	19.26	0.0191231	0.0200196	0.02641	0.0116261	0.00697737		8	20				33	38
48	2	6.32108	4.12568	4.47404	2.51223	2.47003	0.208309	0.171664	0.200377	0.184928	0.189111	7.66953	11.537	10.8567	18.4556	19.262	0.0271606	0.0148794	0.0184566	0.0100202	0.00981783	4	6	14				32	24
49	2	4.60561	5.13612	5.60714	3.3914	2.63293	0.16211	0.140045	0.171167	0.188986	0.144561	10.1475	9.26243	8.76637	14.3915	17.9076	0.0159753	0.0151197	0.0195254	0.0131318	0.00807265	4	4	12				31	20
50	2	5.16936	6.17999	6.61525	2.57248	2.28441	0.164071	0.17325	0.211751	0.190856	0.178108	9.08126	7.95831	7.55359	18.5842	20.5237	0.018067	0.0217697	0.0280332	0.0102698	0.00867814	0	4	12				28	16
51	2	5.06848	5.26788	5.11231	2.87412	2.35141	0.165604	0.143212	0.215197	0.155431	0.127481	9.2157	8.68561	9.60327	16.3032	19.7381	0.0179698	0.0164884	0.0224087	0.00953378	0.00645859	8	8	14				22	30
52	2	4.99128	4.78354	5.86157	3.46337	2.56695	0.177475	0.162789	0.158307	0.131295	0.0827326	9.20718	10.0234	8.55359	13.9016	18.4103	0.0192757	0.0162409	0.0185077	0.00944464	0.00449381	2	12	10				25	24
53	2	4.97876	4.66939	4.0312	2.61852	3.02005	0.164351	0.196052	0.170601	0.0996344	0.0681144	9.5258	9.87821	11.7869	17.8975	15.2637	0.0172532	0.0198469	0.0144738	0.00556696	0.0044625	6	4	16				28	26
54	2	5.29095	4.76551	5.29159	3.54439	3.8471	0.16518	0.19903	0.148382	0.0901378	0.0745516	8.70766	9.92403	8.92381	12.5454	12.1274	0.0189695	0.0200554	0.0166277	0.0071849	0.00614739	4	2	10				29	16
55	2	5.84796	4.53784	4.15119	2.92921	2.96957	0.183858	0.200277	0.195626	0.101378	0.13049	8.18997	10.5622	11.7703	16.5913	16.4625	0.0224492	0.0189617	0.0166204	0.00611034	0.00792648	4	2	10				21	16
56	2	4.81117	4.21503	4.00862	2.45573	2.31858	0.188097	0.160247	0.169008	0.121995	0.0996465	9.67791	10.9199	11.897	19.2067	19.383	0.0194357	0.0146747	0.014206	0.00635168	0.00514091	2	4	12				33	18
57	2	5.45865	4.6233	3.51839	3.14384	3.70918	0.207938	0.184499	0.150434	0.0645031	0.0578054	8.56613	10.0821	13.4836	14.5446	12.8283	0.0242744	0.0182996	0.0111568	0.00443484	0.00450609	6	0	8				35	14
58	2	4.93508	4.10807	6.74816	2.85987	2.8028	0.172943	0.168838	0.204472	0.116483	0.117958	9.54733	11.4617	7.67493	16.3233	16.4256	0.0181143	0.0147306	0.0266416	0.00713599	0.00718138	8	0	8				37	16
59	2	4.88254	4.12201	4.09713	2.45416	2.61808	0.180372	0.17633	0.159697	0.152876	0.131772	9.48083	11.5156	11.509	18.975	16.8842	0.0190249	0.0153122	0.0138758	0.0080567	0.00780446	14	0	18				38	32
60	2	4.97213	4.28496	3.50327	2.63975	2.48996	0.192277	0.187742	0.177481	0.0942292	0.0822989	9.47298	11.0897	13.5053	17.7814	18.6368	0.0202975	0.0169294	0.0131416	0.00529932	0.00441594	12	4	16				35	32
