# Supplementary material for: Disrupted resting-state brain functional network in methamphetamine abusers: A brain source space study by EEG
Source: PLoS One. 2019 Dec 11;14(12):e0226249. doi: 10.1371/journal.pone.0226249 (PMC6906079; doi:10.1371/journal.pone.0226249)
Supplement: S3 Table — (XLSX) [file pone.0226249.s003.xlsx]

## Sheet: Sheet1
Subject	Group	NS_delta	NS_theta	NS_alpha	NS_beta	NS_gamma	CC_delta	CC_theta	CC_alpha	CC_beta	CC_gamma	CP_delta	CP_theta	CP_alpha	CP_beta	CP_gamma	SWI_delta	SWI_theta	SWI_alpha	SWI_beta	SWI_gamma	Stress	Anxiety	Depression	AttentionImpulsivity	MotorImpulsivity	NonPlanning	Age	TotalDASS
1	1	8.52719	6.43675	6.58356	3.0236	3.06764	0.196744	0.153082	0.2159	0.142661	0.176897	7.92396	10.5216	10.8746	22.0216	21.3309	0.024829	0.0145493	0.0198536	0.0064782	0.00829297	6	6	8	26	23	25	36	20
2	1	5.29438	7.60051	6.77191	3.37094	3.31357	0.173203	0.204544	0.195706	0.164403	0.203303	12.3225	8.82434	10.5923	20.7625	20.6096	0.0140559	0.0231795	0.0184762	0.00791827	0.00986447	14	10	6	8	11	17	27	30
3	1	17.6647	7.24944	8.76021	6.78815	5.34938	0.278167	0.15661	0.182301	0.198755	0.183947	4.30084	9.47874	7.71872	10.2002	12.6495	0.0646774	0.0165222	0.0236181	0.0194853	0.0145418	24	12	30	11	18	20	34	66
4	1	8.01162	6.62246	6.56578	3.90362	3.46999	0.189614	0.192625	0.157492	0.177554	0.182175	8.64749	10.2452	10.6207	17.5092	19.5487	0.0219271	0.0188014	0.0148288	0.0101406	0.00931905	34	22	32	8		16	22	88
5	1	7.87586	5.50404	7.41947	3.03256	3.80068	0.19031	0.169574	0.209442	0.161565	0.163863	8.67201	12.3806	9.13363	22.0154	17.9921	0.0219453	0.0136967	0.0229309	0.00733873	0.00910748	6	2	14	9		18	28	22
6	1	7.61395	7.4607	4.84178	3.57654	3.19903	0.198081	0.210872	0.161426	0.160391	0.157588	8.84437	9.39795	13.8025	18.8631	20.9422	0.0223963	0.0224381	0.0116954	0.0085029	0.0075249	16	6		13	18	16	38	38
7	1	6.66731	5.71722	6.26381	3.88957	3.65019	0.188366	0.15418	0.213068	0.203206	0.200301	10.0908	11.6979	11.4678	17.6661	19.153	0.0186672	0.0131801	0.0185797	0.0115026	0.0104579	8	6	2	9	9	10	31	16
8	1	7.55362	5.86983	5.54824	2.79755	3.61009	0.172654	0.197356	0.170665	0.145687	0.177929	8.76903	11.5881	12.0884	23.9915	18.9156	0.019689	0.017031	0.014118	0.00607242	0.0094065	12	6	6	4	4	14	22	24
9	1	7.88713	6.79018	6.48947	3.78382	3.52478	0.19965	0.194522	0.172931	0.179557	0.1537	8.69416	9.9847	10.5134	17.8481	18.8207	0.0229636	0.019482	0.0164486	0.0100603	0.00816654	34	28	38	13	16	18	22	100
10	1	9.78525	14.3649	7.16602	3.23702	4.04174	0.191327	0.244409	0.173049	0.187196	0.189621	7.04581	5.45838	9.60968	20.6761	17.0194	0.0271547	0.0447767	0.0180078	0.00905374	0.0111415	20	24		16	24	17	24	38
11	1	8.01161	6.91512	5.76794	4.34625	3.2678	0.202176	0.181754	0.176345	0.204913	0.180695	8.64042	9.93013	11.8058	16.0238	21.028	0.0233988	0.0183033	0.0149372	0.012788	0.00859309		14	10	16	17	17	42	38
12	1	6.58175	6.22037	5.98906	4.42606	3.41398	0.15562	0.142778	0.184239	0.156149	0.163449	10.188	10.9592	11.6022	15.4157	19.9106	0.0152748	0.0130281	0.0158797	0.0101293	0.00820914	10	12	4	10	9	12	31	26
13	1	6.68063	7.08137	9.10249	3.33898	5.37359	0.163784	0.188055	0.198894	0.177482	0.135	9.98354	9.49963	7.81321	20.2649	12.2876	0.0164054	0.0197961	0.0254561	0.00875812	0.0109866	12	8	16	10	22	20	36	36
14	1	6.6577	5.77461	4.87924	3.468	3.44945	0.165705	0.16155	0.176405	0.167639	0.175103	10.0472	11.6971	13.7335	19.5011	19.482	0.0164927	0.0138112	0.0128449	0.00859637	0.00898797	14	0	10	8	7	22	35	24
15	1	9.6172	5.55522	6.00596	3.20824	3.58103	0.215788	0.208536	0.183582	0.175408	0.195787	7.47326	12.3264	11.5505	20.8152	19.5113	0.0288747	0.0169178	0.0158938	0.0084269	0.0100346	38	14	24	17	17	15	35	76
16	1	7.56689	6.88671	5.13803	3.33538	3.28314	0.203703	0.182467	0.180049	0.17336	0.190142	9.0891	10.0913	13.4239	20.2068	21.0409	0.0224118	0.0180817	0.0134126	0.00857928	0.0090368	24	8	20	15	15	21	24	52
17	1	8.98331	6.47948	7.85817	3.70581	3.68803	0.210386	0.200836	0.201841	0.18472	0.168055	7.79612	10.6325	8.94178	18.171	18.6994	0.026986	0.0188889	0.0225727	0.0101656	0.00898718	4	8	16	10	12	18	31	28
18	1	6.39819	7.25045	5.84912	4.48275	3.55313	0.179073	0.196726	0.191842	0.174704	0.198244	10.286	9.44178	12.0026	15.6631	19.2028	0.0174094	0.0208357	0.0159833	0.0111539	0.0103237	12	10	18	16	19	16	32	40
19	1	6.79986	6.93335	7.86715	2.84375	3.77644	0.187666	0.177483	0.229944	0.168923	0.208343	10.0516	9.91182	9.27069	22.9505	18.8061	0.0186703	0.0179062	0.0248033	0.00736034	0.0110785	20	16	10	16	21	22	28	46
20	1	9.51444	5.8321	4.90358	3.11693	3.26668	0.229246	0.216465	0.200381	0.176686	0.154465	7.71626	11.8514	14.407	21.8663	19.6438	0.0297094	0.0182649	0.0139086	0.00808027	0.00786329	22	14	12	11	14	13	26	48
21	1	8.84095	6.47518	6.22394	3.77583	3.35165	0.188811	0.203771	0.163884	0.212418	0.163123	7.81308	10.5116	10.8179	18.3299	19.5	0.0241659	0.0193855	0.0151493	0.0115886	0.00836527	26	16	22	8	5	17	32	64
22	1	10.9486	9.53036	7.66222	4.73115	3.31355	0.207927	0.204727	0.207318	0.160219	0.201992	6.90248	7.54025	9.36113	14.7087	20.5809	0.0301235	0.0271511	0.0221467	0.0108928	0.00981456	18	18	18	12	11	19	41	54
23	1	7.62988	7.02299	4.81929	3.1675	4.1743	0.210469	0.204186	0.189788	0.169821	0.179299	9.42287	10.0247	14.2626	20.6414	16.9656	0.022336	0.0203682	0.0133067	0.0082272	0.0105684	42		36	18	27	12	34	38
24	1	9.02994	5.50637	4.82292	3.30219	3.22561	0.180197	0.170549	0.183024	0.167746	0.198115	7.65293	12.1345	13.9526	20.6355	20.9238	0.0235461	0.014055	0.0131176	0.00812898	0.00946842	32	20	28	8	14	11	22	80
25	1	7.42339	5.68905	6.24081	5.67632	3.17902	0.172869	0.192775	0.186814	0.188508	0.161383	8.97159	12.1159	10.5559	12.0276	20.9438	0.0192684	0.0159109	0.0176975	0.0156729	0.00770549	20	2	24	9	15	18	28	46
26	1	9.44556	6.53759	7.9363	5.26306	4.55253	0.204891	0.195698	0.172	0.182863	0.180934	7.31625	10.4078	8.77681	13.4856	14.7975	0.0280049	0.0188031	0.019597	0.0135599	0.0122273	10	4	10	11	13	12	36	24
27	1	8.43826	6.14907	6.54758	3.7164	4.30069	0.207004	0.164998	0.186666	0.169814	0.18907	8.25468	10.7884	10.5182	18.1945	16.5069	0.0250771	0.015294	0.0177469	0.00933323	0.011454				20	19		34	38
28	1	9.55197	7.24178	8.58097	5.9542	4.00651	0.16529	0.156001	0.127932	0.134076	0.171749	7.26006	9.59617	7.80933	11.3883	16.8538	0.022767	0.0162565	0.0163819	0.0117731	0.0101905				15	23	20	33	38
29	1	6.71437	6.8571	5.87255	3.48885	3.11432	0.168016	0.199062	0.17372	0.182234	0.14869	10.0604	10.1335	11.252	19.0042	22.1851	0.0167006	0.0196439	0.0154391	0.00958912	0.00670227	28	22	30	19	20	20	45	80
30	1	9.02714	6.83523	5.56567	3.26505	3.54037	0.19177	0.168465	0.182831	0.185106	0.175555	7.64904	10.0036	12.181	20.5971	19.3326	0.0250711	0.0168405	0.0150096	0.008987	0.00908078	36	20	34	16	17	24	24	90
31	1	6.81651	10.2004	6.1427	3.40439	3.42345	0.190913	0.184473	0.183154	0.166113	0.163519	10.1753	7.0698	10.9985	20.215	19.1781	0.0187624	0.0260931	0.0166526	0.00821735	0.00852636	22	4	24	10	18	16	20	50
32	1	6.59122	5.82777	6.238	3.75355	3.31825	0.173053	0.172072	0.161744	0.184338	0.16758	10.0581	11.5497	10.8631	18.0723	20.512	0.0172052	0.0148984	0.0148893	0.0102	0.00816986	22	12	12	5	8	16	20	46
33	1	6.41077	8.36167	8.36637	5.96081	5.18802	0.166122	0.179397	0.218712	0.216122	0.194003	10.4492	8.2796	8.44286	11.8596	13.6649	0.015898	0.0216673	0.0259049	0.0182233	0.0141972	4	16	18	17	26	26	25	38
34	1	7.30845	6.54023	4.90404	3.07519	2.96206	0.173415	0.213424	0.181354	0.16229	0.178093	9.26119	10.541	13.8364	22.1517	23.0424	0.0187249	0.0202471	0.013107	0.00732632	0.00772893				10		15	36	38
35	1	6.65657	5.45284	7.60702	3.37617	3.97055	0.198506	0.19913	0.195304	0.185106	0.168113	10.2636	12.5766	8.90355	19.8011	17.0763	0.0193408	0.0158333	0.0219355	0.00934827	0.00984484				5	11	18	32	38
36	1	8.45413	6.92656	7.35669	3.3739	4.04632	0.169125	0.181612	0.172981	0.166986	0.128052	8.07878	9.62937	9.38914	20.0641	16.8061	0.0209344	0.0188603	0.0184235	0.00832261	0.00761936				7	5	26	34	38
37	2	7.40167	6.05891	5.34002	4.53257	3.7667	0.198513	0.180155	0.176249	0.181359	0.112679	9.41017	10.9731	12.8991	14.9054	17.5638	0.0210956	0.0164178	0.0136637	0.0121673	0.00641542	6	0	16				25	22
38	2	6.57952	7.6371	6.41211	3.95786	2.99659	0.162821	0.197309	0.207735	0.162388	0.180803	10.2093	8.90075	11.1803	16.5564	22.7223	0.0159483	0.0221677	0.0185804	0.00980816	0.00795707		16	30				27	38
39	2	7.62134	6.46149	7.89502	4.54598	3.44471	0.205004	0.189589	0.173262	0.187332	0.171392	8.91968	10.5223	8.71705	15.3174	19.1878	0.0229834	0.0180178	0.0198762	0.01223	0.00893238	6	8	14				28	28
40	2	8.99577	6.1374	5.20402	3.71569	3.07429	0.199674	0.161403	0.188968	0.184333	0.1113	7.54584	10.9693	13.077	18.3273	21.5549	0.0264615	0.014714	0.0144504	0.0100578	0.00516355	8	8	16				29	32
41	2	6.70446	7.00541	7.85567	3.88986	3.5189	0.16111	0.172373	0.19411	0.189688	0.147462	10.0604	9.65688	8.75322	17.6676	19.2719	0.0160142	0.0178498	0.0221758	0.0107365	0.00765166	14	24	32				32	70
42	2	7.68263	7.3741	6.29691	3.47823	3.18353	0.194645	0.194564	0.171835	0.173465	0.185803	8.79408	9.31324	10.8246	19.3726	20.8486	0.0221336	0.0208911	0.0158745	0.0089541	0.00891202	6	4	16				31	26
43	2	6.86762	7.1448	6.76909	4.85659	2.98972	0.192547	0.196814	0.167648	0.20842	0.161983	10.2093	9.79257	10.1454	14.3217	22.7384	0.0188599	0.0200983	0.0165245	0.0145528	0.00712378	6	4	10				35	20
44	2	7.57119	7.69565	7.62106	3.75628	3.2772	0.171142	0.225795	0.182583	0.178362	0.194378	8.82304	9.41833	9.07438	17.8643	20.5472	0.0193972	0.023974	0.0201207	0.00998426	0.00946006	2	2	4				33	8
45	2	8.23063	7.2029	6.33593	4.50918	3.16089	0.187558	0.18218	0.171207	0.207877	0.16835	8.21996	9.30054	10.6621	15.5957	21.5261	0.0228174	0.0195881	0.0160576	0.0133291	0.00782072							34	38
46	2	7.72793	7.50044	8.62021	3.70546	3.67752	0.19031	0.179996	0.184573	0.169579	0.213898	8.94684	9.25675	8.20381	18.4125	18.4978	0.0212712	0.0194448	0.0224985	0.00921001	0.0115634	6	4	10				37	20
47	2	7.23367	7.08311	6.42959	4.40224	3.5386	0.206905	0.153889	0.202789	0.168203	0.187244	9.64672	9.83604	10.8433	15.2065	18.9014	0.0214482	0.0156454	0.0187018	0.0110612	0.00990634		8	20				33	38
48	2	6.75777	6.40908	5.02559	3.23155	3.06942	0.167279	0.166549	0.204769	0.182284	0.222275	9.87733	10.7585	13.6932	20.3767	23.6473	0.0169357	0.0154807	0.0149541	0.0089457	0.00939959	4	6	14				32	24
49	2	6.87856	7.55212	6.09545	4.65369	3.11477	0.166084	0.195702	0.150758	0.176615	0.182278	9.77525	9.30155	11.2257	14.7506	21.6018	0.0169903	0.0210397	0.0134297	0.0119735	0.00843811	4	4	12				31	20
50	2	7.65695	7.11175	8.09571	4.47725	3.77176	0.193446	0.17408	0.194468	0.200237	0.174453	8.97946	9.61714	8.49606	15.4736	18.0246	0.0215432	0.018101	0.0228892	0.0129405	0.00967861	0	4	12				28	16
51	2	7.35432	6.51663	6.05202	3.42208	3.32418	0.175267	0.156268	0.202469	0.168066	0.187901	9.20397	10.292	11.2128	19.7738	20.26	0.0190425	0.0151834	0.018057	0.00849944	0.0092745	8	8	14				22	30
52	2	7.16898	6.60103	6.15212	3.96977	3.03793	0.163215	0.155018	0.19804	0.143967	0.180704	9.32599	10.1671	11.2029	16.8353	22.288	0.0175011	0.0152471	0.0176776	0.00855149	0.00810768	2	12	10				25	24
53	2	8.04752	6.22374	5.922	3.75836	4.16155	0.181026	0.174011	0.168823	0.183655	0.172165	8.31124	10.7932	11.3279	18.2437	16.4104	0.0217809	0.0161222	0.0149033	0.0100667	0.0104912	6	4	16				28	26
54	2	6.43086	6.54562	7.14088	4.70144	3.63072	0.144043	0.19546	0.215107	0.167742	0.105618	10.4576	11.1419	9.89345	15.4974	18.8374	0.013774	0.0175428	0.0217423	0.0108238	0.0056068	4	2	10				29	16
55	2	7.09497	5.52703	5.88789	3.78317	3.13539	0.191082	0.188796	0.166999	0.186037	0.172667	9.66632	12.5004	11.6865	17.9709	21.4951	0.0197678	0.0151032	0.0142899	0.0103521	0.00803282	4	2	10				21	16
56	2	7.73474	6.02345	6.19873	3.07096	3.04978	0.178309	0.1758	0.173581	0.179562	0.167928	8.79329	11.0832	10.9044	21.9615	21.8018	0.0202778	0.0158619	0.0159185	0.00817622	0.00770248	2	4	12				33	18
57	2	6.64607	5.87988	6.03291	3.50785	3.45612	0.19248	0.149327	0.173351	0.164882	0.158291	10.2342	11.4776	11.4841	18.8349	19.3404	0.0188075	0.0130102	0.0150949	0.00875408	0.00818446	6	0	8				35	14
58	2	7.44977	6.19655	7.49192	3.5231	3.35739	0.198097	0.181398	0.190799	0.180286	0.184245	9.27141	11.2137	9.39135	19.7224	20.0081	0.0213664	0.0161764	0.0203164	0.00914118	0.00920857	8	0	8				37	16
59	2	7.47274	6.30474	7.11516	3.49331	3.0792	0.19153	0.179723	0.205669	0.169126	0.165069	9.08266	10.586	9.92603	18.9477	21.8999	0.0210874	0.0169775	0.0207202	0.00892597	0.00753743	14	0	18				38	32
60	2	7.77651	6.18223	5.86925	3.24029	3.29599	0.181347	0.182322	0.19449	0.202771	0.212151	8.6851	11.1822	11.8245	21.1151	20.6722	0.0208803	0.0163047	0.0164481	0.00960311	0.0102627	12	4	16				35	32
